# Supplementary material for: Evaluation of blood cell count parameters as predictors of treatment failure of malaria in Angola: An observational study
Source: PLoS One. 2022 May 5;17(5):e0267671. doi: 10.1371/journal.pone.0267671 (PMC9070872; doi:10.1371/journal.pone.0267671)
Supplement: S1 Data — (XLSX) [file pone.0267671.s001.xlsx]

## Sheet: Plan1
Residence	Age	Gender	Race	Nationality	Occupation	Parasitemia(1)	Parasitemia(2)	type of parasite	Outcome	basophil(1)	basophil(2)	lymphocyte(1)	lymphocyte(2)	Platelets (1)	Platelets (2)	rdw(1)	rdw(2)	Hemoglobin(1)	Hemoglobin(2)	erythrocytes(1)	erythrocytes(2)	Hematocrit(1)	Hematocrit2	MCV(1)	MCV(2)	MHC(1)	MHC(2)	MCHC(1)	MCHC(2)	Antimalaric (1)
Cazenga	22	F	BlacK	Angola	Student	0	0	M.falciparium	Keeped			20.6		98		6		10.4		4.9		32.6		90.5		25.9		29.3		Artemether
Marçal	26	F	BlacK	Angola	Merchant	2000	0	M. falciparium	Descharged			19.5	6	242	420	5.9	1.1	11.7	11.7	5.01	5.66	36.8	46	73.5	97	23.4	28.7	31.8		Artemether
Cazenga	32	F	BlacK	Angola	Merchant	600	0	M. falciparium	Descharged			30.3		97		9.3		9.4		3.6		36.8		80.6		32.1		31.1		Artemether
Viana	21	F	BlacK	Angola	Merchant	0	0	M.falciparium	Descharged			28.6	5.3	100	196	10	0.1	9.79	10.7	5.16	4.99	36.5	40.9	85.7	95.6	27.8	32.5	35	34.1	Artemether
Rocha Pinto	27	F	BlacK	Angola	Merchant	4000	0	M. falciparium	Descharged			37.9	9.9	175	193	19.3	0.3	7.9	10.5	3.26	4.56	36.8	44	93.1	93.4		30.4	34.4	36.8	Artemether
Cazenga	23	F	BlacK	Angola	Merchant			M. falciparium	Descharged			30.3		242		19.3		11.7		5.01		36.8		77.1				35.5		Artemether
Rangel	32	F	BlacK	Angola	Merchant	600	500	M. falciparium	Descharged			30.3		97		9.3		9.4		3.6		36.8		80.6				31.1		Artemether
São paulo	25	F	BlacK	Angola	Merchant	2000		M. falciparium	Descharged	0.1		28.6		200		10		14.6		5.1		36.7		85.2				35.7		Artemether
Sambizanga	25	F	BlacK	Angola	Merchant			M. falciparium	Descharged	0.4		30.6		98		7.9		10.8		4.7		35.6		75.7				31.3		Artemether
Maianga	28	F	BlacK	Angola	Merchant			M. falciparium	Descharged	0.8		34.9		101		9.3		13		5.3		39.8		75.1				34.4		Artemether
Cacuaco	66	M	BlacK	Angola	Merchant	2000	0	M. falciparium	Descharged			25.2		38		8.6		10		3.89		30.3		77.9		25.7		33		Artemether
Viana	32	M	BlacK	Angola	Merchant	0	0	M. falciparium	Descharged			5.1		120.5		7.1		15.1		5.7		42.5		84.6		30.5		28.6		Artemether
Sambizanga	52	M	BlacK	Congo	Merchant	0	0	M.falciparium	Descharged			21.9		286		10.5		10.6		4.09		36.2		88.5		25.9		29.3		Artemether
Viana	21	M	BlacK	Angola	Merchant	6000	0	M. Falciparium	Descharged			20	10.1	98	138.12	10.3	9.3	11.5	12.9	3.78	3.15	48.4	48.4	93.4	93.4	34.8	28.4	31	31	Artemether
Cazenga	35	M	BlacK	Angola	Merchant	0	0	M. falciparium	Descharged			20.3	4	99	275	8.5	0.3	10	11	5.16	4.67	44.1	45.8	85.7	89	27.8	29	33.1	32.5	Artemether
Viana	48	M	BlacK	Angola	Merchant	0	0	M. falciparium	Descharged			10.1	2.23	201	332	5	0.3	15.3	15.6	6.31	5.9	47.1	45.7	74.6	80.4	24.2	31.3	32.5	33.4	Artemether
Viana	18	M	BlacK	Angola	Merchant	6000	0	M.falciparium	Descharged			7	5	104	147	8.1		11.8	11.8	5.11	5.11	34	43.8	88.5	88.5	30.1	30.1	34.7	34.7	Artemether
Viana	32	M	BlacK	Angola	Merchant			M. falciparium	Descharged			5.1		120.5		7.1		15.1		5.7		42.5		84.6				28.6		Artemether
Cazenga	24	F	BlacK	Angola	Merchant	0	0	M. falciparium	Descharged			3.1		138.7		7.1		12.6		5.7		28.6		86		33.1		24.9		Artemether
Cacuaco	26	F	BlacK	Angola	Merchant	0	0	M. falciparium	Descharged			5		135		3.1		14.8		5.7		43.7		93		33.1		30.6		Artemether
Cazenga	59	F	BlacK	Angola	Merchant	2000	0	M. falciparium	Descharged			2.7	2.7	31.2	150	4	2.1	10	12.2	2.49	4.33	28.8	37.8	74.8	74.8	24.4	24.4	27.8	36.8	Artemether
Viana	28	M	BlacK	Angola	Merchant	0	0	M. falciparium	Descharged			3.1		140.1		7.1		12.8		5.7		28.6		86		33.1		24.9		Artemether
Maianga	21	M	BlacK	Angola	Merchant	0	0	M. falciparium	Descharged			25.2	1.3	90	140	6.2	5.2	10	12.5	3.46	3.8	26.7	35	85.5	80	28	27	34	32	Artemether
Belas	29	M	BlacK	Angola	Merchant	0	0	M. falciparium	Descharged			15		100		5.5		14.5		5.11		34.8		79.7		33.1		38.7		Artemether
Cacuaco	27	M	BlacK	Angola	Merchant	0	0	M. falciparium	Descharged			5.3		100		7		14		5.7		42.5		84.6		30.5		28.6		Artemether
Cazenga	52	M	BlacK	Angola	Merchant	4000	0	M.falciparium	Descharged			21.9	7.8	286	333	10.5	0.67	10.6	11.7	4.09	5.5	36.2	42.1	88.5	88	25.9	28.9	29.3	36.7	Artemether
Rocha Pinto	26	M	BlacK	Angola	Merchant	6000	0	M. falciparium	Descharged			42.6	12.4	164	256	8.1	1.3	13.5	10	4.8	5	32.8	40.6	93.1	95		31.1	34.4	33.2	Artemether
Cazenga	30	M	BlacK	Angola	Merchant	2000	0	M. falciparium	Descharged			33.8	5	110	245	5.2	0.5	9.8	15.4	3	4.55	25.5	37.8	79.1	89.1		28.6	27.1	30	Artemether
Cacuaco	27	M	BlacK	Angola	Merchant			M. falciparium	Descharged			5.3		100		7		14		5.7		42.5		84.6				28.6		Artemether
Cacuaco	32	M	BlacK	Angola	Merchant	600	600	M. falciparium	Descharged			46.6		210		6.1		12.6		4.8		44.4		90.4				34.4		Artemether
Prenda	35	M	BlacK	Angola	Merchant	2000		M. falciparium	Descharged	0.1		20.3		62		6		9		4.52		36		80.2				31		Artemether
Cazenga	35	M	BlacK	Angola	Merchant			M. falciparium	Descharged	0.1		20.3		62		6		9		4.52		36		80.2				31		Artemether
Cazenga	40	F	BlacK	Angola	Domestic	0	0	M. falciparium	Descharged			1.2		116		10		11.4		3.7		66.7		20.5		21		30.8		Artemether
Sambizanga	43	F	BlacK	Angola	Domestic	0	0	M. falciparium	Descharged			1.2	2.1	116	198	6.3	0.3	11.4	11.4	3.9	4.9	30.5	40.1	20.5	76.1	21	25.6	30.8	33.4	Artemether
Prenda	36	F	BlacK	Angola	Domestic	2000	0	M. falciparium	Descharged			28	28	150	147.3	6.1		12.6	12.6	4.1	4.1	44	44	96.5	96.5	36	36	37.5	37.5	Artemether
Cacuaco	20	F	BlacK	Angola	Domestic	3000	0	M.falciparium	Descharged			30.1	20.1	80	120	7.1		8.3	10.3	5.11	5.11	58.8	58.8	98.7	98.7	40.1	40.1	38.7	38.7	Artemether
Viana	22	F	BlacK	Angola	Domestic	2000	0	M.falciparium	Descharged			4.1	4.1	100	134	8.1		11.5	11.5	5.11	5.11	34.1	40	87.7	87.7	30.1	30.1	36.5	36.5	Artemether
Cacuaco	33	M	BlacK	Angola	Domestic	0	0	M.falciparium	Descharged			1.3		142				8.8		2		24.1		80.1		29.2		36.5		Artemether
Maianga	21	M	BlacK	Angola	Domestic	0	0	M.falciparium	Descharged			13.18	10.2	373	261	6.1		9.4	10.5	4.34	3.25	28.5	37.1	59.1	82.3	14	23.3	33	32.5	Artemether
Samba	17	M	BlacK	Angola	Domestic	2000	0	M.falciparium	Descharged			5.1	5.1	80	150	7.1		10	12	5.11	5.11	52.8	45.5	98.7	98.7	35.1	35.1	38.2	35.1	Artemether
Cacuaco	18	F	BlacK	Angola	Student	1000	0	M. falciparium	Descharged	0		31.5		315		12.6		6.9		2.97		23.9		80.5		23.2		28.9		Artemether
Viana	15	F	BlacK	Angola	Student	0	0	M. falciparium	Descharged			4.1		98		8.1		11.8		5.11		41.8		94.7		29.7		31.2		Artemether
Cacuaco	20	F	BlacK	Angola	Student	0	0	M.falciparium	Descharged			4.1		128		8.1		14.8		4.6		42.5		94.4		31		36.3		Artemether
Viana	16	F	BlacK	Angola	Student	0	0	M.falciparium	Descharged			19.8		313		9.6		3.4		1.96		11.4		58.2		17.3		29.8		Artemether
Maianga	19	F	BlacK	Angola	Student	0	0	M.falciparium	Descharged			41.3		52				7.2		3.6		22.3		68		22		32.3		Artemether
Rangel	20	F	BlacK	Angola	Student	1000	0	M.falciparium	Descharged			4.1	5.9	128	250	8.1	0.3	14.8	14.8	4.6	3.99	42.5	45.6	94.4	80.1	31	26.2	36.3	33.8	Artemether
Rangel	22	F	BlacK	Angola	Student	10000	0	M.falciparium	Descharged			4.1	4.1	128	276	8.1	1.5	14.8	14.5	4.6	3.56	42.5	44	94.4	91.2	31	32.1	36.3	34.4	Artemether
Viana	20	F	BlacK	Angola	Student	0	0	M.falciparium	Descharged			20.3	2.9	87	359	8.5	0.2	13	13	5.16	5.1	41	46	92.4	87.1	27.8	26.5	33.6	34	Artemether
Viana	21	F	BlacK	Angola	Student	2000	0	M.falciparium	Descharged			19.8	9.9	313	399	9.6	0.3	9.4	10	1.96	4	11.4	39	58.2	79.4	17.3	22	29.8	32.4	Artemether
São paulo	20	F	BlacK	Angola	Student	0	0	M.falciparium	Descharged			10.3	4.1	95	196	8.5	0.1	13	13.5	5.16	4	41	45.5	92.4	84	32.1	30.2	36.6	33	Artemether
Cazenga	23	F	BlacK	Angola	Student	3000	0	M.falciparium	Descharged			5.1	5	87	128	7.1	5.1	14.7	14.3	5.11	5.11	33.7	55.6	98.7	98.5	40.6	35.2	30.7	31.8	Artemether
Sambizanga	22	F	BlacK	Angola	Student	6000	1000	M. falciparium	Descharged			46.6	5.1	210	420	6.1	1	10.2	12.7	4.8	4.88	44.4	41.8	90.4	91.4		28	34.4	32	Artemether
Viana	15	F	BlacK	Angola	Student			M. falciparium	Descharged			4.1		98		8.1		11.8		5.11		41.8		94.7				31.2		Artemether
Samba	21	F	BlacK	Angola	Student	3000	1000	M. falciparium	Descharged	0.1		25.3		126		10		10.8		3.1		26.7		76.2				31		Artemether
São paulo	20	F	BlacK	Angola	Student			M. falciparium	Descharged	0.1		25.3		99		10		11		5.1		36.7		85.2				31		Artemether
Sambizanga	23	F	BlacK	Angola	Student	6000	6000	M. falciparium	Descharged			48.9		38		5.6		10		5.8		40.1		95.1				37		Artemether
Viana	25	F	BlacK	Angola	Student			M. falciparium	Descharged			4.8		267		3.9		9.8		3.64		25.6		93.1				37.1		Artemether
Sambizanga	20	M	BlacK	Angola	Student			M.falciparium	Descharged			10.8		314		4.3		7.3		2.73		21		76.9		26.7		34.8		Artemether
Cacuaco	20	M	BlacK	Angola	Student	0	0	M.falciparium	Descharged			21.3		75		3.2		9.5		3.52		28.6		81.3		27		33.2		Artemether
Maianga	21	M	BlacK	Angola	Student	0	0	M. falciparium	Descharged			49.8		262		1.2		6		2.59		22		84.9		23.2		27.3		Artemether
Golf II	28	M	BlacK	Angola	Student	0	0	M. falciparium	Descharged			37.9		474				9.3		2.95		78.9		24.9		12		31.5		Artemether
Malange	22	M	BlacK	Angola	Student	6000	0	M.falciparium	Descharged			7	5	104	147	8	8	11	11	5.11	5.11	34.6	40.7	88.1	88.1	22.9	26.1	34	32.1	Artemether
Samba	26	M	BlacK	Angola	Student	0	0	M. falciparium	Descharged			9	6	100	186	2	0.3	10.4	10.11	5	4	25.5	40.4	34.1	77.9	27	33.6	33	35.5	Artemether
Bengo	20	M	BlacK	Angola	Student	2000	0	M.falciparium	Descharged			21.3	7.1	75	289	3.2	1	9.5	10.1	3.52	5.8	28.6	39.6	81.3	99.4	27	32	33.2	32.5	Artemether
Marçal	21	M	BlacK	Angola	Student	1000	0	M. falciparium	Descharged			49.8	8.7	262	335	1.2	0.31	6	10	2.59	4.56	22	42.7	84.9	85.1	23.2	25.5	27.3	32.9	Artemether
Cazenga	20	M	BlacK	Angola	Student	1000	0	M. falciparium	Descharged			20.3	7.8	110	240	6	0.21	14.2	14.7	4.9	5.4	32.6	45.7	93.1	95.5	30.9	27.3	34.6	33.5	Artemether
Viana	28	M	BlacK	Angola	Student	1000	0	M. falciparium	Descharged			37.9	3.9	474	450	6.1	0.4	9.3	11	3.77	4.9	20.7	32.9	24.9	81.1	12	26.5	31.5	36	Artemether
Rangel	27	M	BlacK	Angola	Student	0	0	M.falciparium	Descharged			12.2	6	100	230	5.1	0.32	10	12.1	4.9	5	23.3	38.8	88.2	90.1	33	28.9	25.6	32.1	Artemether
Sambizanga	23	M	BlacK	Angola	Student	1000	0	M. falciparium	Descharged			29.2	7	90	120	6.4	0.34	10.1	11	3.7	5.6	30	44.4	83.8	95.6	26	36.7	33.7	33.4	Artemether
Viana	13	M	BlacK	Angola	Student	0	0	M. falciparium	Descharged			58.9	12.6	425	398	5	3	6.1	13.1	2.59	4.76	19.1	39.6	73.7	97		38.7	31.9	33.23	Artemether
Sambizanga	26	M	BlacK	Angola	Student	1000	0	M. falciparium	Descharged			20	3.6	200	320	4.1	2	11	13.6	3.45	4.49	20.9	40.6	80	92		29.4	21.9	28.5	Artemether
Sambizanga	21	M	BlacK	Angola	Student			M. falciparium	Descharged	0		28.9		95		5.5		10		5.3		39.8		75.1				33.4		Artemether
Sambizanga	20	M	BlacK	Angola	Student	6000	6000	M. falciparium	Descharged			44.6		150		8.1		9.5		5.24		40.8		93.1				34.4		Artemether
Cazenga	25	M	BlacK	Angola	Student			M. falciparium	Descharged	0.1		25.3		90		10		6		3.1		26.7		76.2				31		Artemether
Cazenga	35	M	BlacK	Angola	Student			M. falciparium	Descharged	0.1		25.3		98		10		11.5		4.5		36.7		80.2				31		Artemether
São paulo	23	M	BlacK	Angola	Student			M. falciparium	Descharged	0.1		25.3		76		10		8.5		4.5		36.7		80.2				31		Artemether
São paulo	23	M	BlacK	Angola	Student	600	600	M. falciparium	Descharged			21		148		10.7		14.6		4.78		48.4		93.4				35.2		Artemether
Viana	18	M	BlacK	Angola	Student	2000	2000	M. falciparium	Descharged			39		300		8.7		12.3		4.23		33.1		77.7				31.4		Artemether
Cacuaco	23	M	BlacK	Angola	Student			M. falciparium	Descharged			5.1		110		9.1		10.8		5.11		34.8		79.7				38.7		Artemether
Sambizanga	21	M	BlacK	Angola	Student			M. falciparium	Descharged	0		28.9		95		5.5		10		5.3		39.8		75.1				33.4		Artemether
Maianga	19	M	BlacK	Angola	Student			M. falciparium	Descharged	0.1		26.8		97		7.9		10.5		4.15		33.5		91.8				35.5		Artemether
Cazenga	22	M	BlacK	Angola	Driver	600	500	M. falciparium	Descharged			30.3		98		7.3		15		4.5		36.8		95.8				35.5		Artemether
Maianga	28	M	BlacK	Angola	Driver			M. falciparium	Descharged			4.8		128		3.9		9.7		3.62		25.6		93.1				37.1		Artemether
Benfica	38	M	BlacK	Angola	Driver	6000	5000	M. falciparium	Descharged			37.9		78		11.3		13.6		3.26		36.8		93.1				37.1		Artemether
Cazenga	38	M	BlacK	Angola	Driver	6000	6000	M. falciparium	Descharged			37.9		78		11.3		13.4		3.26		36.8		93.1				37.1		Artemether
Maianga	26	M	BlacK	Angola	Driver	320	320	M. falciparium	Descharged			35.3		38		8.7		10.8		3.89		33.1		77.9				31.4		Artemether
Cazenga	20	M	BlacK	Angola	Driver	600	600	M. falciparium	Descharged			30.3		94		9.3		10.1		3.6		36.8		95.8				31.1		Artemether
Viana	33	F	BlacK	Angola	Unemployed	0	0	M. falciparium	Descharged			29.1		227		12.7		6.6		2.33		20.7		88.8		28.3		21.9		Artemether
Viana	25	F	BlacK	Angola	Unemployed	0	0	M. falciparium	Descharged			26.2		84		4.8		6.3		2.29		17.3		75.5		27.5		36.4		Artemether
Cazenga	27	F	BlacK	Angola	Unemployed	600	0	M.falciparium	Descharged			33.5		26		8.8		11		4.79		32.7		68.3		23		33.6		Artemether
Cazenga	26	F	BlacK	Angola	Unemployed	0	0	M. falciparium	Descharged			19.5		242		5.9		11.7		5.01		36.8		73.5		23.4		31.8		Artemether
Cazenga	66	F	BlacK	Angola	Unemployed	0	0	M. falciparium	Descharged			19		215				6.6		2		68.7		22.7		33		27		Artemether
Cacuaco	28	F	BlacK	Angola	Unemployed	0	0	M.falciparium	Descharged			28.1		672		5		11.5		3.64		84.8		26.8		31.6		32.5		Artemether
Rangel	22	F	BlacK	Angola	Unemployed	0	0	M. falciparium	Descharged			10.8	3.9	100	200	2.1	1.3	9.9	10	5	4.9	20.5	33.6	76.4	86.6	22.1	27.3	33	37.6	Artemether
Cazenga	33	F	BlacK	Angola	Unemployed	3000	0	M. falciparium	Descharged			29.1	6.7	227	265	12.7	1.9	6.6	9.9	2.33	4.7	20.7	37.1	88.8	99.3	28.3	30.1	21.9	35.8	Artemether
Malange	25	F	BlacK	Angola	Unemployed	1000	0	M. falciparium	Descharged			26.2	6	84	199	4.8	0.3	6.3	9.8	2.29	3.99	17.3	33.5	75.5	88.1	27.5	32.1	36.4	33	Artemether
Cazenga	27	F	BlacK	Angola	Unemployed	600	0	M.falciparium	Descharged			33.5	6	26	89	8.8	1	11	11.1	4.79	4.9	32.7	40.9	68.3	75.6	23	27.8	33.6	35.6	Artemether
Maianga	34	F	BlacK	Angola	Unemployed	10000	0	M.falciparium	Descharged			21.1	5.2	261	320	6.6	3	10.8	10.8	3.71	3.99	31.7	42.7	85.4	94.1	29.1	30.8	34.1	32	Artemether
Cazenga	43	F	BlacK	Angola	Unemployed	1000	0	M. falciparium	Descharged			7.7	4	171	275	3.7	0.3	10.3	11.9	4.28	4.55	31.6	40	73.8	94.1		33.5	32.6	35	Artemether
Bengo	20	F	BlacK	Angola	Unemployed	1000	0	M. falciparium	Descharged			28.2	5	93	2015	5.5	0.4	9.7	12.1	3.48	5.5	27.6	37	83.7	90.5		32	34.7	35.6	Artemether
Maianga	13	M	BlacK	Angola	Unemployed	2000	0	M. falciparium	Descharged			58.9		425		5		6.1		2.59		19.1		73.7		23.6		31.9		Artemether
Cazenga	55	M	BlacK	Angola	Unemployed	1000	0	M. falciparium	Descharged		0	36.9	55.3	9	160			8.7	13.5	2.65	4.51	26.5	41.6	77	92.2	25.3	29.9	32.8	32.5	Artemether
Cazenga	63	M	BlacK	Angola	Unemployed			M. falciparium	Descharged									5.7												Artemether
Cazenga	30	M	BlacK	Angola	Unemployed			M. falciparium	Descharged									9.8												Artemether
Maianga	26	M	BlacK	Angola	Unemployed	1000	0	M. falciparium	Descharged									115												Artemether
Viana	22	M	BlacK	Angola	Unemployed			M. falciparium	Descharged																					Artemether
Viana	37	M	BlacK	Angola	Unemployed			M.falciparium	Descharged																					Artemether
Cazenga	22	M	BlacK	Angola	Unemployed	0	0	M. falciparium	Descharged			29.5		173		5.3		7.8		2.69		21.9		81.4		29		35.6		Artemether
Viana	43	M	BlacK	Angola	Unemployed	0	0	M.falciparium	Descharged			16.3		381				9.8		4.23		33.4		79		23.2		29.3		Artemether
Sambizanga	26	M	BlacK	Angola	Unemployed	0	0	M.falciparium	Descharged			15.5		251		13.4		12.8		4.22		34.7		82.2		30.3		36.9		Artemether
Maianga	21	M	BlacK	Angola	Unemployed	0	0	M.falciparium	Descharged			13.18		373	261			9.4	10.5	4.34	3.25	28.5	37.1	14	82.3	14	23.3	33	28.3	Artemether
Maianga	34	M	BlacK	Angola	Unemployed	0	0	M. falciparium	Descharged			34.9	11.6	210	320	17.3	6.1	9.5	10.6	5.4	5.11	36.5	39	85.7	86.2	27.8	33.6	35	33.8	Artemether
Cazenga	22	M	BlacK	Angola	Unemployed	0	0	M. falciparium	Descharged			7.9	5.5	99	200	6.1	5	13	14.1	4.5	5.3	21.1	44.1	36.9	77.5	26.1	33.1	32	36.1	Artemether
Samba	22	M	BlacK	Angola	Unemployed	20000	0	M. falciparium	Descharged			29.5	5.9	173	197	5.3	1.6	7.8	9.1	2.69	4	21.9	39	81.4	81.1	29	28.7	35.6	34.6	Artemether
Cazenga	43	M	BlacK	Angola	Unemployed	1000	0	M.falciparium	Descharged			16.3	7	381	400	5.4	1.2	9.8	10	4.23	3.88	33.4	44.6	79	80.1	23.2	34	29.3	34	Artemether
Cazenga	35	M	BlacK	Angola	Unemployed	3000	0	M. falciparium	Descharged			12.3	9.2	210	326	9.1	0.4	11	13	3.5	4.98	27	42.7	76.1	80		37.6	31.5	33	Artemether
Viana	22	M	BlacK	Angola	Unemployed	3000	0	M. falciparium	Descharged			26.1	26.1	169	201	5.1	5.1	14.6	14	4.9	4.9	33.5	33.5	87.8	87.8		29.3	37.2	37.2	Artemether
Cazenga	23	M	BlacK	Angola	Unemployed	2000	0	M. falciparium	Descharged			2.2	2	209	310	7.1	0.1	12.7	13.6	3	3.49	38.3	45.5	97.7	98.9		28.3	33.2	33.9	Artemether
Viana	21	F	BlacK	Angola	Teacher	0	0	M. falciparium	Descharged			28.9	34.9	110	99	10.1		9.5	10.5	5.46	5.46	36.5	36.5	80.1	80.1	27.8	27.8	36.2	36.2	Artemether
Cazenga	26	F	BlacK	Angola	Teacher	2000		M. falciparium	Descharged			30.3		100		19.3		9		2.59		23.7		77.1				20.5		Artemether
Rangel	30	F	BlacK	Angola	Teacher	600	600	M. falciparium	Descharged			37.9		65		11.3		10.8		3.26		36.8		93.1				37.1		Artemether
Cazenga	28	F	BlacK	Angola	Teacher	600	600	M. falciparium	Descharged			37.9		672		11.3		10.6		3.26		36.8		93.1				37.1		Artemether
Cazenga	25	F	BlacK	Angola	Teacher	600	600	M. falciparium	Descharged			30.3		206		9.3		12		4.5		36.8		95.8				31.1		Artemether
Cacuaco	55	M	BlacK	Angola	Teacher	2000	0	M.falciparium	Descharged			30.1	30.1	89	110	7.1	7.1	8	11.8	7.9	7.9	58.2	58.2	98.7	98.7	40.1	40.1	38.7	38.7	Artemether
Cazenga	26	M	BlacK	Angola	Teacher	3000	0	M.falciparium	Descharged			15.5	6.1	251	320	13.4	0.3	12.8	12.8	4.22	4.6	34.7	44.9	82.2	86.7	30.3	32.1	36.9	35	Artemether
Cazenga	27	M	BlacK	Angola	Teacher	600	600	M. falciparium	Descharged			30.3		98		9.3		10.9		4.5		36.8		95.8				31.1		Artemether
Cazenga	61	F	BlacK	Angola	Unemployed	0	0	M.falciparium	Descharged			42.8		267		6.7		10.4		4.65		32.6		70.1		22.4		31.9		Artemether
Cazenga	21	F	BlacK	Angola	Unemployed	6000	0	M.falciparium	Descharged			42.8	3.9	267	310	6.7	0.6	10.4	10.6	4.65	3.76	32.6	39	70.1	82	22.4	32.1	31.9	37.8	Artemether
Cazenga	47	F	BlacK	Angola	Unemployed	6000	0	M. falciparium	Descharged			28.8		84		3		11.9		4.65		34.2		73.5		25.6		34.8		Artemether
Maianga	43	F	BlacK	Angola	Unemployed	1000	0	M. falciparium	Descharged			7.7		171		3.7		10.3		4.28		34.2		73.8		24.1		32.6		Artemether
Cazenga	27	F	BlacK	Angola	Merchant	4000	0	M. falciparium	Keeped			37.9		175		19.3		7.9		3.26		34.2		93.1		25.8		34.4		Artemether
Cazenga	22	F	BlacK	Angola	Merchant	2000	0	M. falciparium	Keeped			37.6		481				7.7		6		26.9		78.2		22.4		28.6		Artemether
Sambizanga	22	F	BlacK	Angola	Merchant	0	0	M. falciparium	Keeped	0.1		20.6		98		6		10		4.52		43.6		80.2		26.4		31		Artemether
Maianga	29	F	BlacK	Angola	Merchant	2000	0	M. falciparium	Keeped			16.3		98		10.3		11.2		4.78		35.4		70.4		31.8		34.4		Artemether
Cazenga	28	F	BlacK	Angola	Merchant	2000	0	M. falciparium	Keeped			33.7		98		7.9		12.4		4.23		33.1		77.7		31.1		31.4		Artemether
Cazenga	27	F	BlacK	Angola	Merchant	0	0	M. falciparium	Keeped			30.3		100		10.3		10.1		4.57		34.1		77.1		29.4		33.8		Artemether
Viana	25	F	BlacK	Angola	Merchant	0	0	M. falciparium	Keeped	0.1		28.6		200		10		14.6		5.1		36.7		85.2		27.5		35.7		Artemether
Maianga	38	F	BlacK	Angola	Merchant	600	0	M. falciparium	Keeped			30.3		65		11.3		9.8		3.26		36.8		93.1		30.1		31.1		Artemether
Sambizanga	25	F	BlacK	Angola	Merchant	0	0	M. falciparium	Keeped	0.4		30.6		98		7.9		10.8		4.7		35.6		75.7		32.7		31.3		Artemether
Maianga	28	F	BlacK	Angola	Merchant	0	0	M. falciparium	Keeped	0.8		34.9		101		9.3		13		5.3		39.8		75.1		25.8		34.4		Artemether
Cazenga	23	F	BlacK	Angola	Merchant	0	0	M. falciparium	Keeped			30.3		242		19.3		11.7		5.01		36.8		77.1		27.2		35.5		Artemether
Maianga	24	F	BlacK	Angola	Merchant	600	0	M. falciparium	Keeped			21		148		10.7		14.6		4.78		48.4		93.4		34.8		35.2		Artemether
Imgombota	25	F	BlacK	Angola	Merchant	0	0	M. falciparium	Keeped			21.9		100		10		10.7		5.16		44.1		85.7		27.8		33.1		Artemether
Samba	21	F	BlacK	Angola	Merchant	0	0	M.falciparium	Keeped			28.6		100		10		9.79		5.16		36.5		85.7		27.8		35		Artemether
Maianga	39	F	BlacK	Angola	Merchant	0	0	M. falciparium	Keeped			69.1		179		3.2		14		3.63		47.3		82.8		24.5		29.6		Artemether
Maianga	31	F	BlacK	Angola	Merchant	0	0	M.falciparium	Keeped			30.6	22.4	100	138	7.9	7.3	12.5	12.9	3.37	5.37	44.8	44.8	75.7	75.7	32.7	32.7	31.3	31.3	Artemether
Maianga	28	F	BlacK	Angola	Merchant	2000	0	M.falciparium	Keeped	0.1	0.1	34.9	34.9	97	135	11.3	11.3	10.5	12.1	5.46	5.46	36.5	35.5	80.1	80.1	27.8	27.8	35.2	34.2	Artemether
Cazenga	30	F	BlacK	Angola	Merchant	6000	0	M.falciparium	Keeped			4.2	4.2	130	146	8.1	8.1	14.5	14.1	5.11	5.11	34.8	34.8	87.7	87.7	30.1	30.1	36.5	36.5	Artemether
Cazenga	25	F	BlacK	Angola	Merchant	4000	0	M.falciparium	Keeped			36.9	36.9	300	326	11.3	11.3	4.9	10.9	2.3	2.3	39.8	39.8	75.1	75.1	25.8	25.8	34.4	34.4	Artemether
São paulo	25	F	BlacK	Angola	Merchant	0	0	M. falciparium	Keeped			21.9	9	100	199	10	0.55	10.7	11	5.16	3.55	44.1	45	85.7	93	27.8	32.1	33.1	34.6	Artemether
Samba	39	F	BlacK	Angola	Merchant	0	0	M. falciparium	Keeped			69	2.1	179	325	3	0.4	14	14.5	3.45	4.32	12.5	40.8	82.1	95	24.3	37.5	29.3	31.1	Artemether
Viana	27	F	BlacK	Angola	Merchant	320	300	M. falciparium	Keeped			35.3		38		8.7		10.8		3.89		33.1		77.9				31.4		Artemether
Samba	24	F	BlacK	Angola	Merchant	600	550	M. falciparium	Keeped			21		148		10.7		14.6		4.78		48.4		93.4				35.2		Artemether
Cazenga	27	F	BlacK	Angola	Merchant	2000		M. falciparium	Keeped			30.3		100		10.3		10.1		4.57		34.1		77.1				33.8		Artemether
Golf II	28	F	BlacK	Angola	Merchant	2000	2000	M. falciparium	Keeped			33.7		98		7.9		12.4		4.23		33.1		77.7				31.4		Artemether
Cazenga	27	F	BlacK	Angola	Merchant			M. falciparium	Keeped			30.3		100		10.3		10.1		4.57		34.1		77.1				33.8		Artemether
São paulo	25	F	BlacK	Angola	Merchant	1000	0	M. falciparium	Keeped	0.1		28.6		200		10		14.6		5.1		36.7		85.2				35.7		Artemether
Samba	38	F	BlacK	Angola	Merchant	600	600	M. falciparium	Keeped			30.3		65		11.3		9.8		3.26		36.8		93.1				31.1		Artemether
Golf II	23	F	BlacK	Angola	Merchant			M. falciparium	Keeped			30.3		242		19.3		11.7		5.01		36.8		77.1				35.5		Artemether
Cazenga	26	M	BlacK	Angola	Merchant	2000	0	M. falciparium	Keeped			16.3		99		10.3		9.6		4.78		48.4		93.4		34.8		34.4		Artemether
Cazenga	28	M	BlacK	Angola	Merchant	0	0	M. falciparium	Keeped			21.1		99		10.3		12.8		4.78		48.4		93.4		34.8		35.2		Artemether
Cazenga	38	M	BlacK	Angola	Merchant	6000	0	M. falciparium	Keeped			37.9		78		11.3		13.6		3.26		36.8		93.1		30.1		37.1		Artemether
Cazenga	28	M	BlacK	Angola	Merchant	6000	0	M. falciparium	Keeped			30.3		79		9.3		11.4		5.6		36.8		80.6		32.1		31.1		Artemether
Cazenga	21	M	BlacK	Angola	Merchant	0	0	M. falciparium	Keeped			14.9		99		10.3		10.6		5.26		36.8		93.1		30.1		37.1		Artemether
Golf II	35	M	BlacK	Angola	Merchant	0	0	M. falciparium	Keeped			20.3		99		8.5		10		5.16		44.1		85.7		27.8		33.1		Artemether
Maianga	18	M	BlacK	Angola	Merchant	6000	0	M.falciparium	Keeped			7	5	104	147	8.1	8.1	11.8	11.8	5.11	5.11	34.8	34.8	88.5	88.5	30.1	30.1	34.7	34.7	Artemether
Maianga	28	M	BlacK	Angola	Merchant	6000	0	M.falciparium	Keeped			28	4	148	150	6.1	4.1	10.1	13	6.1	6.1	46	46	94.3	94.3	36	36	37.5	37.5	Artemether
Cacuaco	38	M	BlacK	Angola	Merchant	1000	0	M.falciparium	Keeped			16.1	16.1	139	120.5	7.1	7.1	12.8	12.8	5.7	5.7	28.6	28.6	86	86	33.1	33.1	24.9	24.9	Artemether
Cazenga	21	M	BlacK	Angola	Merchant	0	0	M. falciparium	Keeped			14.9	8	99	189	10.3	4	10.6	10.6	5.26	5.4	36.8	43.7	93.1	88	30.1	26.7	37.1	35.6	Artemether
Viana	38	M	BlacK	Angola	Merchant	1000	0	M.falciparium	Keeped			16	16	139	120	7	7	12.5	12	4.7	5.7	25	34.8	88.1	89.3	33.7	28.4	24.7	31.7	Artemether
Viana	66	M	BlacK	Angola	Merchant	2000	0	M. falciparium	Keeped			25.2	7.8	91	110	8.6	2	10	12.1	3.89	4.44	30.3	39.7	77.9	89.5		34.8	33	32.98	Artemether
Maianga	55	M	BlacK	Angola	Merchant	1000	0	M. falciparium	Keeped			36.9	8.9	87	160	5.1	1.3	8.7	13.5	2.9	4.51	26.5	41.6	77	92.2		29.9	32.8	32.5	Artemether
Maianga	19	M	BlacK	Angola	Merchant			M. falciparium	Keeped	0.1		26.8		97		7.9		10.5		4.15		33.5		91.8				35.5		Artemether
Rangel	39	M	BlacK	Angola	Merchant	1000	1000	M. falciparium	Keeped			9.9		96		8.1		11.7		4.9		36		97.1				36.2		Artemether
Cazenga	21	M	BlacK	Angola	Merchant			M. falciparium	Keeped			14.9		99		10.3		10.6		5.26		36.8		93.1				37.1		Artemether
Cazenga	28	M	BlacK	Angola	Merchant	6000	6000	M. falciparium	Keeped			30.3		79		9.3		11.4		5.6		36.8		80.6				31.1		Artemether
Cazenga	35	F	BlacK	Angola	Merchant	0	0	M. falciparium	Keeped	0.1		20.3		200		6		10		4.9		32.6		88.5		25.9		29.3		Artemether
Maianga	32	F	BlacK	Angola	Merchant	600	0	M. falciparium	Keeped			34.6		27		7.9		11.1		4.26		68.5		23.1		25.8		33.4		Artemether
Cazenga	26	F	BlacK	Angola	Merchant	4000	0	M. falciparium	Keeped			41.9		97		19.3		6.9		3.26		36.8		93.1		25.8		34.4		Artemether
Maianga	24	F	BlacK	Angola	Merchant	1000	0	M. falciparium	Keeped			26.1	12	95	120	5.1	5.1	9.9	12.9	3.6	3.6	30.5	30.5	85.7	85.7	27.1		32.7	32.7	Artemether
Cazenga	33	F	BlacK	Angola	Merchant	0	0	M. falciparium	Keeped	0.1		34.9		100		17.3		12.5		5.4		36.5		85.7		27.8		35		Artemether
Cazenga	25	F	BlacK	Angola	Merchant	2000	0	M. falciparium	Keeped			16.3		133		10.3		14.1		4.78		48.4		93.4		34.8		34.4		Artemether
Viana	28	F	BlacK	Angola	Merchant	1000	0	M.falciparium	Keeped			28.1	5.6	672	429	5	0.5	11.5	12.5	3.64	4.99	56.7	45.5	26.8	56.1	31.6	27.9	32.5	35.5	Artemether
Sambizanga	25	F	BlacK	Angola	Merchant			M. falciparium	Keeped	0.4		30.6		98		7.9		10.8		4.7		35.6		75.7				31.3		Artemether
Maianga	28	F	BlacK	Angola	Merchant			M. falciparium	Keeped	0.8		34.9		101		9.3		13		5.3		39.8		75.1				34.4		Artemether
Sambizanga	26	M	BlacK	Angola	Merchant	6000	0	M. falciparium	Keeped			42.6		164		8.1		13.5		4.8		32.8		93.1		25.8		34.4		Artemether
Sambizanga	27	M	BlacK	Angola	Merchant	6000	0	M. falciparium	Keeped			44.6		100		8.1		13.5		4.8		32.8		93.1		25.8		34.4		Artemether
Cazenga	21	M	BlacK	Angola	Merchant	6000	0	M. falciparium	Keeped			30.3		100		9.3		9.4		3.6		36.8		85.3		32.1		31.1		Artemether
Cazenga	24	M	BlacK	Angola	Merchant	2000	0	M. falciparium	Keeped			22.1		672		10.3		11.8		4.78		48.4		93.4		34.8		31.4		Artemether
Cazenga	22	M	BlacK	Angola	Merchant	0	0	M. falciparium	Keeped			21.1		672		10.3		14.8		4.78		48.4		93.4		34.8		35.2		Artemether
Sambizanga	30	M	BlacK	Angola	Merchant	0	0	M. falciparium	Keeped	0.1		22.3		58		6		11		4.52		36		80.2		26.4		31		Artemether
Cazenga	35	M	BlacK	Angola	Merchant	0	0	M. falciparium	Keeped	0.1		20.3		62		6		9		4.52		36		80.2		26.4		31		Artemether
Cacuaco	32	M	BlacK	Angola	Merchant	600	0	M. falciparium	Keeped			46.6		210		6.1		12.6		4.8		44.4		90.4		31.8		34.4		Artemether
Sambizanga	25	M	BlacK	Angola	Merchant	0	0	M. falciparium	Keeped			6	6	87	149	8	8	12.2	12.2	5.11	5.11	45	45	99	99	34.1	34.1	36.2	36.2	Artemether
Benfica	30	M	BlacK	Angola	Merchant	1000	0	M.falciparium	Keeped	0.1	0.1	34.9	34.9	95	115	7.4	7.4	10	13	4.37	4.37	43.6	43.6	79.1	79.1	25.8	25.8	34.4	34.4	Artemether
Maianga	28	M	BlacK	Angola	Merchant	3000	0	M.falciparium	Keeped			5.1	5.1	99	110	7.1	7.1	9.9	11.9	5.11	5.11	48.5	48.5	98.7	98.7	35.1	35.1	38.7	38.7	Artemether
Rocha Pinto	30	M	BlacK	Angola	Merchant	1000	0	M. falciparium	Keeped			28.16	1.9	100	200	6	0.9	9	11	4.9	5.1	36.5	40.7	83.2	95.1	27.5	23	33.8	35.6	Artemether
Rangel	32	M	BlacK	Angola	Merchant	600	0	M. falciparium	Keeped			46.6	14	210	350	6.1	4.1	12.6	13	4.8	3.12	44.4	45.7	90.4	99.6	31.8	32.6	34.4	35.6	Artemether
Sambizanga	30	M	BlacK	Angola	Merchant	2000		M. falciparium	Keeped	0.1		22.3		58		6		11		4.52		36		80.2				31		Artemether
Maianga	36	F	BlacK	Angola	Domestic	2000	0	M. falciparium	Keeped			28	28	150	147.3	6.1	6.1	12.6	12.6	4.1	4.1	44	44	96.5	96.5	36	36	37.5	37.5	Artemether
Cazenga	36	F	BlacK	Angola	Domestic	1000	0	M.falciparium	Keeped			24.6	12.1	152	273	5.1	1.4	13.4	13.6	5.16	5.9	38.6	44.7	33	76.4	32.3	30.5	34.7	33.8	Artemether
Maianga	36	F	BlacK	Angola	Domestic	2000	0	M. falciparium	Keeped			28	28	150	147	6	6	12	12.8	4	4.55	44.6	45.9	96.7	87.5	36	26	29.9	34.8	Artemether
Samba	33	M	BlacK	Angola	Domestic	2000	0	M.falciparium	Keeped			1.3	2.1	142	199	6	0.4	8.8	11.8	2	3.99	24.1	39.5	80.1	89.5	29.2	33.4	36.5	33.2	Artemether
Cazenga	22	F	BlacK	Angola	Student	6000	0	M. falciparium	Keeped			46.6		210		6.1		10.2		4.8		34.2		90.4		31.8		34.4		Artemether
Sambizanga	21	F	BlacK	Angola	Student	4000	0	M. falciparium	Keeped			41.9		99		19.3		6.6		3.26		36.8		93.1		25.8		34.4		Artemether
Maianga	19	F	BlacK	Angola	Student	0	0	M. falciparium	Keeped			5.1		147		7.1		14		5.7		42.5		84.6		30.5		33.7		Artemether
Cazenga	22	F	BlacK	Angola	Student	3000	1000	M. falciparium	Keeped			26.1	24.1	30	60	5.1	5.1	4	10.2	1.26	1.26	30.5	33.2	30.5	33.2	79.7		31.7	31.9	Artemether
Sambizanga	21	F	BlacK	Angola	Student	6000	0	M. falciparium	Keeped			39.9		98		7.1		13.3		4.8		32.8		93.1		25.8		34.4		Artemether
Sambizanga	19	F	BlacK	Angola	Student	6000	0	M. falciparium	Keeped			34.9		25		7.6		11		4.8		32.8		93.1		25.8		34.4		Artemether
Cazenga	21	F	BlacK	Angola	Student	2000	0	M. falciparium	Keeped			16.6		102		10.3		10.2		4.78		35.4		70.4		31.8		34.4		Artemether
Cazenga	27	F	BlacK	Angola	Student	2000	0	M. falciparium	Keeped			16.3		133		10.3		9.6		4.78		48.4		93.4		34.8		34.4		Artemether
Cazenga	21	F	BlacK	Angola	Student	2000	0	M. falciparium	Keeped			22.1		100		10.3		9.8		4.78		48.4		87.4		31.8		31.4		Artemether
Cazenga	21	F	BlacK	Angola	Student	0	0	M. falciparium	Keeped	0.1		22.3		55		6		11.9		4.52		36.7		80.2		26.5		31		Artemether
Maianga	21	F	BlacK	Angola	Student	0	0	M. falciparium	Keeped	0.1		25.3		126		10		10.8		3.1		26.7		76.2		27.5		31		Artemether
Sambizanga	20	F	BlacK	Angola	Student	0	0	M. falciparium	Keeped	0.1		25.3		99		10		11		5.1		36.7		85.2		27.5		31		Artemether
Sambizanga	23	F	BlacK	Angola	Student	6000	0	M. falciparium	Keeped			48.9		38		5.6		10		5.8		40.1		95.1		32.8		37		Artemether
Cazenga	20	F	BlacK	Angola	Student	320	0	M. falciparium	Keeped			40.6		150		8.1		9.9		4.8		32.8		90.1		31.8		35.4		Artemether
Viana	24	F	BlacK	Angola	Student	0	0	M. falciparium	Keeped			4.1		115		8.1		11.8		5.11		34.8		87.7		30.1		36.6		Artemether
Viana	20	F	BlacK	Angola	Student	0	0	M. falciparium	Keeped	0.1		20.3		98		6		10.8		4.09		32.6		88.5		25.9		29.3		Artemether
Viana	21	F	BlacK	Angola	Student	0	0	M. falciparium	Keeped	0.1		28.6		100		10		9.76		5.16		36.5		85.7		27.8		35		Artemether
Maianga	20	F	BlacK	Angola	Student			M. falciparium	Keeped																					Artemether
Cacuaco	22	F	BlacK	Angola	Student	0	0	M.falciparium	Keeped			4.1		128		8.1		14.8		4.6		42.5		94.4		31		36.3		Artemether
Cacuaco	20	F	BlacK	Angola	Student	0	0	M.falciparium	Keeped			20.3		87		8.5		13		5.16		41		92.4		27.8		33.6		Artemether
Imgombota	20	F	BlacK	Angola	Student	0	0	M. falciparium	Keeped			20.3		200		8.5		12.6		5.16		41		92.4		27.8		36.1		Artemether
Maianga	20	F	BlacK	Angola	Student	0	0	M.falciparium	Keeped			10.3		95		8.5		13		5.16		41		92.4		32.1		36.6		Artemether
Cacuaco	20	F	BlacK	Angola	Student	3000	0	M.falciparium	Keeped			30.1	20.1	80	120	7.1	7.1	8.3	10.3	5.11	5.11	58.8	58.8	98.7	98.7	40.1	40.1	38.7	38.7	Artemether
Cacuaco	23	F	BlacK	Angola	Student	3000	0	M.falciparium	Keeped			5.1	5	87	128	7.1	5.1	14.7	14.7	5.11	5.11	58.8	55.8	98.7	98.5	40.1	35.1	38.7	37.7	Artemether
Sambizanga	23	F	BlacK	Angola	Student	0	0	M.falciparium	Keeped	0	0	34.9	34.9	98	100	11.3	11.3	12.1	13	5.3	5.3	39.8	39.8	75.1	75.1	25.8	25.8	34.4	34.4	Artemether
Cazenga	23	F	BlacK	Angola	Student	3000	0	M.falciparium	Keeped			4	4	145	149	8.1	8.1	11.8	11.8	4.9	4.9	42.8	42.8	81.5	81.5	25.1	25.1	25.5	25.5	Artemether
Rangel	26	F	BlacK	Angola	Student	4000	0	M.falciparium	Keeped			39.9	39.9	176	239	19.3	19.3	7.9	11.9	3.26	3.26	36.8	36.8	93.1	93.1	25.8	25.8	34.4	33.4	Artemether
Bita	20	F	BlacK	Angola	Student	0	0	M. falciparium	Keeped			27.2	9.8	159	200	5	2	13	13.9	3.48	4	40.5	43	66.4	80.1	22	35.1	34.7	35.6	Artemether
São paulo	20	F	BlacK	Angola	Student	1000	0	M. falciparium	Keeped			20.3	5.4	200	299	8.5	1.2	12.6	12.9	5.16	3.88	41	44.8	92.4	86.5	27.8	28.9	36.1	32.4	Artemether
Viana	19	F	BlacK	Angola	Student	1000	0	M.falciparium	Keeped			41.3	9.3	95	110	6.1	0.3	7.2	10	3.6	4.55	22.3	39	68	76.3	22	32.1	32.3	32.2	Artemether
Cazenga	25	F	BlacK	Angola	Student	600	400	M. falciparium	Keeped			30.3		206		9.3		12		4.5		36.8		95.8				31.1		Artemether
Golf II	24	F	BlacK	Angola	Student			M. falciparium	Keeped			4.1		115		8.1		11.8		5.11		34.8		87.7				36.6		Artemether
Kassequel	20	F	BlacK	Angola	Student			M. falciparium	Keeped	0.1		20.3		98		6		10.8		4.09		32.6		88.5				29.3		Artemether
Viana	21	F	BlacK	Angola	Student			M. falciparium	Keeped	0.1		28.6		100		10		9.76		5.16		36.5		85.7				35		Artemether
Samba	21	F	BlacK	Angola	Student	2000		M. falciparium	Keeped	0.1		25.3		126		10		10.8		3.1		26.7		76.2				31		Artemether
Benfica	20	F	BlacK	Angola	Student	2000		M. falciparium	Keeped	0.1		25.3		99		10		11		5.1		36.7		85.2				31		Artemether
Cazenga	21	F	BlacK	Angola	Student	2000		M. falciparium	Keeped	0.1		22.3		55		6		11.9		4.52		36.7		80.2				31		Artemether
Rangel	20	F	BlacK	Angola	Student	320	320	M. falciparium	Keeped			40.6		150		8.1		9.9		4.8		32.8		90.1				35.4		Artemether
Maianga	23	M	BlacK	Angola	Student	1000	0	M. falciparium	Keeped			29.2		90		6.4		10		3.7		30		83.8		26		33.7		Artemether
Cazenga	15	M	BlacK	Angola	Student	2000	0	M. falciparium	Keeped			5.1	5.1	98	120	7.1	7.1	10.8	11.7	5.11	5.11	34.8	34.8	87.7	87.7	30.1	30.1	38.5	38.5	Artemether
Cazenga	21	M	BlacK	Angola	Student	320	0	M. falciparium	Keeped			44.6	22.7	98	325	9.5	7.5	9.5	12	4.8	4.8	32.8	32.8	93.1	93.1	25.8	32.5	34.4	36.2	Artemether
Belas	20	M	BlacK	Angola	Student	6000	0	M. falciparium	Keeped			34.6		89		7.9		12.6		4.26		68.5		23.1		25.8		34.2		Artemether
Sambizanga	19	M	BlacK	Angola	Student	4000	0	M. falciparium	Keeped			39.9		176		19.3		9.9		6.5		41.8		93.1		25.8		34.4		Artemether
Belas	20	M	BlacK	Angola	Student	0	0	M. falciparium	Keeped	0.1		20.3		285		6		10.6		4.09		32.2		85.5		25.9		29.3		Artemether
Cazenga	22	M	BlacK	Angola	Student	2000	0	M. falciparium	Keeped			22.1		97		10.3		10.2		4.78		48.4		93.4		34.8		31.4		Artemether
Cazenga	20	M	BlacK	Angola	Student	0	0	M. falciparium	Keeped			19.8		319		9.6		3.8		1.96		11.4		58.4		16.8		29.4		Artemether
Sambizanga	20	M	BlacK	Angola	Student	6000	0	M. falciparium	Keeped			44.6		150		8.1		9.5		5.24		40.8		93.1		25.8		34.4		Artemether
Cazenga	25	M	BlacK	Angola	Student	0	0	M. falciparium	Keeped	0.1		25.3		90		10		6		3.1		26.7		76.2		27.5		31		Artemether
Cazenga	35	M	BlacK	Angola	Student	0	0	M. falciparium	Keeped	0.1		25.3		98		10		11.5		4.5		36.7		80.2		27.5		31		Artemether
Sambizanga	23	M	BlacK	Angola	Student	0	0	M. falciparium	Keeped	0.1		25.3		76		10		8.5		4.5		36.7		80.2		27.5		31		Artemether
Sambizanga	20	M	BlacK	Angola	Student	200	0	M. falciparium	Keeped			33.9		150		19.3		10.5		5.6		36.8		94.5		25.8		35.4		Artemether
Sambizanga	23	M	BlacK	Angola	Student	600	0	M. falciparium	Keeped			21		148		10.7		14.6		4.78		48.4		93.4		34.8		35.2		Artemether
Sambizanga	21	M	BlacK	Angola	Student	0	0	M. falciparium	Keeped			28.9		95		5.5		10		5.3		39.8		75.1		27.9		33.4		Artemether
Viana	23	M	BlacK	Angola	Student	600	0	M. falciparium	Keeped			30.3		98		9.3		10.9		4.5		36.8		95.8		27.2		31.1		Artemether
Sambizanga	20	M	BlacK	Angola	Student	0	0	M. falciparium	Keeped	0.1		28.6		97		10		11		5.1		36.7		85.2		27.5		35.7		Artemether
Cazenga	19	M	BlacK	Angola	Student			M. falciparium	Keeped																					Artemether
Cazenga	26	M	BlacK	Angola	Student			M. falciparium	Keeped																					Artemether
Cazenga	26	M	BlacK	Angola	Student	140	0	M.falciparium	Keeped			36		147				8.7		2.37		19		76		28				Artemether
Rangel	19	M	BlacK	Angola	Student			M.falciparium	Keeped			31.6		30		4.6		4.4		1.68		13.2		78.6		26.2		33.3		Artemether
Maianga	20	M	BlacK	Angola	Student	0	0	M. falciparium	Keeped			20.3		110		6		14.2		4.9		32.6		93.1		30.9		34.6		Artemether
Cacuaco	17	M	BlacK	Angola	Student	2000	0	M.falciparium	Keeped			5.1	5.1	80	150	7.1	7.1	10	12	5.11	5.11	52.8	52.8	98.7	98.7	35.1	35.1	38.2	35.1	Artemether
Belas	16	M	BlacK	Angola	Student	2000	0	M.falciparium	Keeped			30.1	30.1	100	148	7.1	7.1	12	12	5.11	5.11	50.8	50.8	98.7	98.7	40.1	40.1	38.7	38.7	Artemether
Maianga	19	M	BlacK	Angola	Student	0	0	M.falciparium	Keeped			54	5	80	148	8.1	8.1	12	12.1	5.11	5.11	45	45	99	99	34.1	34.1	36.2	36.1	Artemether
Cacuaco	23	M	BlacK	Angola	Student	0	0	M. falciparium	Keeped			5.3	21.9	97	100	7	10	14	12.7	5.7	5.16	42.5	36.5	84.6	85.7	30.5	27.8	11.2	6.9	Artemether
Maianga	22	M	BlacK	Angola	Student	6000	0	M. falciparium	Keeped			44.6	10	200	349	8.1	8.1	10.1	11.5	5.24	5.24	40.8	40.8	93.1	93.1	25.8	25.8	34.4	34.4	Artemether
Cacuaco	20	M	BlacK	Angola	Student	0	0	M. falciparium	Keeped			23.5	28.9	99	95	4.5	5.5	11.7	10	5.3	5.3	39.8	39.8	75.1	75.1	27.9	27.9	33.4	33.4	Artemether
Maianga	20	M	BlacK	Angola	Student	0	0	M.falciparium	Keeped	0.1	0.1	25.3	25.3	120	126	10	10	14.8	10.8	4.5	3.1	36.7	26.7	80.2	76.2	27.5	27.5	31	31	Artemether
Cacuaco	24	M	BlacK	Angola	Student	0	0	M.falciparium	Keeped	0.1	0.1	21.9	21.9	100	130	7.4	7.4	13.1	12.1	5.37	5.37	44.8	44.8	75.7	90.5	31.5	28.8	36.4	33.1	Artemether
Maianga	26	M	BlacK	Angola	Student	2000	0	M.falciparium	Keeped	0.1	0.1	34.9	27.9	98	110	11.3	9.3	10	12	5.46	5.46	39.8	39.8	92.3	92.3	25.8	25.8	36.2	36.2	Artemether
Rocha Pinto	20	M	BlacK	Angola	Student	0	0	M. falciparium	Keeped			28.6	6.9	97	210	10	6.1	11	12	5.1	5	36.7	44.6	85.2	87	27.5	31.4	35.7	32.6	Artemether
Benfica	27	M	BlacK	Angola	Student	0	0	M. falciparium	Keeped			22	7.9	100	234	5.4	0.4	10.11	10.4	3.7	4.7	33	44.7	79.2	87.5	22	33.1	22.9	34.7	Artemether
Viana	23	M	BlacK	Angola	Student	600	500	M. falciparium	Keeped			30.3		98		9.3		10.9		4.5		36.8		95.8				31.1		Artemether
Gamek	20	M	BlacK	Angola	Student	200	200	M. falciparium	Keeped			35.3		300		6.9		11.5		4.23		33.1		89				31.1		Artemether
Sambizanga	20	M	BlacK	Angola	Student			M. falciparium	Keeped	0.1		28.6		97		10		11		5.1		36.7		85.2				35.7		Artemether
São paulo	20	M	BlacK	Angola	Student	200	200	M. falciparium	Keeped			33.9		150		19.3		10.5		5.6		36.8		94.5				35.4		Artemether
Maianga	26	M	BlacK	Angola	Driver	320	0	M. falciparium	Keeped			35.3		38		8.7		10.8		3.89		33.1		77.9		31		31.4		Artemether
Cazenga	20	M	BlacK	Angola	Driver	600	0	M. falciparium	Keeped			30.3		94		9.3		10.1		3.6		36.8		95.8		27.2		31.1		Artemether
Cazenga	22	M	BlacK	Angola	Driver	600	0	M. falciparium	Keeped			30.3		98		7.3		15		4.5		36.8		95.8		27.2		35.5		Artemether
Maianga	28	M	BlacK	Angola	Driver	0	0	M. falciparium	Keeped			4.8		128		3.9		9.7		3.62		25.6		93.1		30.1		37.1		Artemether
Viana	23	M	BlacK	Angola	Driver	0	0	M.falciparium	Keeped			30.3		262		19.3		6		2.59		23.7		77.1		22.4		20.5		Artemether
Cazenga	28	M	BlacK	Angola	Driver	0	0	M. falciparium	Keeped			4.8	1.3	128	199	3.9	3.7	9.7	10.4	3.62	5.1	25.6	39.9	93.1	95.3	30.1	23	37.1	33.8	Artemether
Cazenga	20	M	BlacK	Angola	Driver	600	500	M. falciparium	Keeped			30.3		94		9.3		101		3.6		36.8		95.8				31.1		Artemether
Cazenga	25	M	BlacK	Angola	Driver	600	400	M. falciparium	Keeped			30.3		100		7.3		11.5		5.5		36.8		90.1				35.5		Artemether
Cazenga	34	M	BlacK	Angola	Driver			M. falciparium	Keeped	0.1		34.9		210		17.3		9.5		5.4		36.5		85.7				35		Artemether
Cazenga	22	M	BlacK	Angola	Driver	600	600	M. falciparium	Keeped			30.3		98		7.3		15		4.5		36.8		95.8				35.5		Artemether
Viana	27	F	BlacK	Angola	Unemployed	1000	0	M. falciparium	Keeped			26.1	26.1	179	187	5.1	5.1	9.9	11	4.9	4.9	33.5	33.5	80.7	80.7	27.3		30.7	30.7	Artemether
Maianga	25	F	BlacK	Angola	Unemployed	600	0	M. falciparium	Keeped			21.1		87		10.3		11.8		4.78		48.4		93.4		34.8		35.2		Artemether
Cazenga	30	F	BlacK	Angola	Unemployed	600	0	M. falciparium	Keeped			37.9		65		11.3		10.8		3.26		36.8		93.1		30.1		37.1		Artemether
Cazenga	28	F	BlacK	Angola	Unemployed	600	0	M. falciparium	Keeped			37.9		672		11.3		10.6		3.26		36.8		93.1		30.1		37.1		Artemether
Viana	26	F	BlacK	Angola	Unemployed	200	0	M. falciparium	Keeped			35.3		382		7.9		9.8		4.23		33.1		77.7		31.1		31.4		Artemether
Viana	25	F	BlacK	Angola	Unemployed	0	0	M. falciparium	Keeped			4.8		267		3.9		9.8		3.64		25.6		93.1		30.1		37.1		Artemether
Cazenga	25	F	BlacK	Angola	Unemployed	600	0	M. falciparium	Keeped			30.3		206		9.3		12		4.5		36.8		95.8		27.2		31.1		Artemether
Viana	27	F	BlacK	Angola	Unemployed	320	0	M. falciparium	Keeped			35.3		38		8.7		10.8		3.89		33.1		77.9		31		31.4		Artemether
Cazenga	17	F	BlacK	Angola	Unemployed			M. falciparium	Keeped																					Artemether
Viana	22	F	BlacK	Angola	Unemployed	3000	0	M.falciparium	Keeped			18.2		105		12.6		10		3.6		30.9		85.8		27.8		32.4		Artemether
Viana	34	F	BlacK	Angola	Unemployed	0	0	M.falciparium	Keeped			21.1		261		6.6		10.8		3.71		31.7		85.4		29.1		34.1		Artemether
Maianga	36	F	BlacK	Angola	Unemployed	0	0	M.falciparium	Keeped			24.6		152				13.4		5.16		38.6		33		32.3		34.7		Artemether
Maianga	21	F	BlacK	Angola	Unemployed	0	0	M. falciparium	Keeped			28.9	34.9	110	99	10.1	17.3	9.5	9.5	5.46	5.46	36.5	36.5	80.1	80.1	27.8	27.8	36.2	36.2	Artemether
Viana	29	F	BlacK	Angola	Unemployed	0	0	M.falciparium	Keeped			26.1	26.1	179	2010	5.1	5.1	10	13.7	4.9	4.9	33.5	33.5	86.7	87.7	31.3	31.5	33.5	33.5	Artemether
Cacuaco	28	F	BlacK	Angola	Unemployed	6000	0	M.falciparium	Keeped	0.1	0.1	34.9	34.9	97	135	11.3	11.3	10.5	12.1	5.46	5.46	36.5	36.5	80.1	80.1	27.8	27.8	36.2	34.2	Artemether
Viana	29	F	BlacK	Angola	Unemployed			M.falciparium	Keeped			58.7		191		5.5		4.7		5.48		33.7		78.8		25		31.9		Artemether
Maianga	66	F	BlacK	Angola	Unemployed	2000	0	M. falciparium	Keeped			19	4.2	215	355	5	3.2	8.9	12	2	5.9	19.9	29.6	22.7	78.9	33	28.9	27.5	33.6	Artemether
Cacuaco	36	F	BlacK	Angola	Unemployed	0	0	M.falciparium	Keeped			24	5.9	152	265	9.1	5.6	13	13.5	4.32	5.8	38.9	44	87.4	92.5	32.1	37.7	34	35	Artemether
Viana	59	F	BlacK	Angola	Unemployed	0	0	M. falciparium	Keeped			2	2	31	150	6.1	4.1	10.9	12.1	3.99	4.81	20.6	39.5	74	81.3	24.7	33.7	24	31.2	Artemether
Cacuaco	25	M	BlacK	Angola	Unemployed	6000	0	M. falciparium	Keeped			27	1.4	90	150		3.4	9.7	12.5	3.5	3.5	28.8	28.9	82.8	82.8	27.9	27.9	33.7	33.7	Artemether
Cazenga	23	M	BlacK	Angola	Unemployed	2000	0	M. falciparium	Keeped			58.1		428		5		6.8		2.58		19.4		73.4		20.8		31.4		Artemether
Viana	18	M	BlacK	Angola	Unemployed	2000	0	M. falciparium	Keeped			39		300		8.7		12.3		4.23		33.1		77.7		31.1		31.4		Artemether
Cacuaco	23	M	BlacK	Angola	Unemployed	0	0	M. falciparium	Keeped			5.1		110		9.1		10.8		5.11		34.8		79.7		33.1		38.7		Artemether
Cazenga	27	M	BlacK	Angola	Unemployed	600	0	M. falciparium	Keeped			30.3		98		9.3		10.9		4.5		36.8		95.8		27.2		31.1		Artemether
Maianga	19	M	BlacK	Angola	Unemployed	0	0	M. falciparium	Keeped	0.1		26.8		97		7.9		10.5		4.15		33.5		91.8		33.7		35.5		Artemether
Cazenga	25	M	BlacK	Angola	Unemployed	600	0	M. falciparium	Keeped			30.3		100		7.3		11.5		5.5		36.8		90.1		27.2		35.5		Artemether
Cazenga	39	M	BlacK	Angola	Unemployed	1000	0	M. falciparium	Keeped			9.9		96		8.1		11.7		4.9		36		97.1		29		36.2		Artemether
Viana	20	M	BlacK	Angola	Unemployed	200	0	M. falciparium	Keeped			35.3		300		6.9		11.5		4.23		33.1		89		31.4		31.1		Artemether
Cazenga	21	M	BlacK	Angola	Unemployed	0	0	M. falciparium	Keeped	0.1		34.9		100		17.3		10.5		5.46		36.5		80.1		27.8		36.2		Artemether
Cazenga	34	M	BlacK	Angola	Unemployed	0	0	M. falciparium	Keeped	0.1		34.9		210		17.3		9.5		5.4		36.5		85.7		27.8		35		Artemether
Maianga	56	M	BlacK	Angola	Unemployed	0	0	M.falciparium	Keeped			14.3		302		5.7		10.9		4.02		35		87.1		27.1		31.1		Artemether
Maianga	36	M	BlacK	Angola	Unemployed	0	0	M.falciparium	Keeped			22.9		56		6		11.9		4.51		34.6		76.7		26.4		34.4		Artemether
Viana	46	M	BlacK	Angola	Unemployed	0	0	M.falciparium	Keeped			12.3		337		4.8		12.7		4.53		38.4		84.8		28		33.1		Artemether
Maianga	48	M	BlacK	Angola	Unemployed	0	0	M. falciparium	Keeped			10.1		201		5		15.3		6.31		47.1		74.6		24.2		32.5		Artemether
Sambizanga	20	M	BlacK	Angola	Unemployed	2000	0	M.falciparium	Keeped			29	15	93	130	5.5	5.5	9.8	10.7	5.11	5.11	34.8	34.8	79.7	79.7	33.1	33.1	38.1	38.7	Artemether
Sambizanga	25	M	BlacK	Angola	Unemployed	2000	0	M.falciparium	Keeped			29	15	93	130	5.5	5.5	9.8	10.7	5.11	5.11	34.8	34.8	79.7	79.7	33.1	33.1	38.7	38.7	Artemether
Sambizanga	31	M	BlacK	Angola	Unemployed	0	0	M.falciparium	Keeped			26.1	26.1	138	120	5.1	5.1	11.9	11	4.9	4.9	33.5	33.5	80.7	80.7	27.3	27.3	30.7	30.7	Artemether
Maianga	39	M	BlacK	Angola	Unemployed	1000	0	M. falciparium	Keeped			5.1	5.1	138	149	7.1	7.1	13.1	13.1	5.7	5.7	42.5	42.5	8.36	8.36	30.5	30.5	3.7	3.7	Artemether
Maianga	12	M	BlacK	Angola	Unemployed	2000	0	M.falciparium	Keeped			25	1.2	90	151	5.5	3.5	8.7	11.7	5.1	5.1	28.8	35	85	85	27.9	27.9	32	27.9	Artemether
Maianga	24	M	BlacK	Angola	Unemployed	2000	0	M. falciparium	Keeped			33.7	21.54	98	123	7.9	5.8	9.8	10.8	3.78	5.65	47.4	47.4	92	98.1	27	22.5	40.1	45	Artemether
Rangel	21	M	BlacK	Angola	Unemployed	0	0	M. falciparium	Keeped			34.9	9.7	100	200	17.3	6.4	10	13	5.46	5.15	36.5	44	80.1	91	27.8	24.5	36.2	33	Artemether
Maianga	37	M	BlacK	Angola	Unemployed	2000	0	M.falciparium	Keeped			13.1	7.1	415	400	12.1	0.6	6.2	10.6	2.53	4	20	38.6	79.1	88.6	24.5	28	31	37.7	Artemether
Viana	56	M	BlacK	Angola	Unemployed	1000	0	M.falciparium	Keeped			14.3	5.1	302	300	5.7	0.4	10.9	10.12	4.02	5	35	39.7	87.1	88.4	27.1	34.7	31.1	35.6	Artemether
Viana	36	M	BlacK	Angola	Unemployed	2000	0	M.falciparium	Keeped			22.9	5.3	56	99	6	0.9	11.9	11.1	4.51	3.8	34.6	39.6	76.7	91.8	26.4	33.1	34.4	32.9	Artemether
Maianga	39	M	BlacK	Angola	Unemployed	1000	0	M. falciparium	Keeped			9	3	96	150	8	1.4	11	12	4.34	5.6	36	44	97	88	29.3	32.5	32.2	33	Artemether
Samba	39	M	BlacK	Angola	Unemployed	1000	0	M. falciparium	Keeped			5	5	138	149	7	7	13.1	13	5	5.5	32.2	42.8	86.8	89.9	30.5	28.4	29.9	32.1	Artemether
Cacuaco	22	F	BlacK	Angola	Teacher	2000	0	M.falciparium	Keeped			4.1	4.1	100	134	8.1	8.1	11.5	11.5	5.11	5.11	34.8	34.8	87.7	87.7	30.1	30.1	36.5	36.5	Artemether
Cazenga	26	F	BlacK	Angola	Teacher	0	0	M. falciparium	Keeped			30.3		100		19.3		9		2.59		23.7		77.1		22.4		20.5		Artemether
Cazenga	23	F	BlacK	Angola	Teacher	600	0	M. falciparium	Keeped			37.9		60		19.3		10.6		3.26		36.8		93.1		25.8		34.4		Artemether
Golf II	26	F	BlacK	Angola	Teacher	1000	0	M. falciparium	Keeped			30.3		100		19.3		9		2.59		23.7		77.1				20.5		Artemether
Cazenga	23	F	BlacK	Angola	Teacher	600	600	M. falciparium	Keeped			37.9		60		19.3		10.6		3.26		36.8		93.1				34.4		Artemether
Viana	26	F	BlacK	Angola	Teacher	200	200	M. falciparium	Keeped			35.3		382		7.9		9.8		4.23		33.1		77.7				31.4		Artemether
Sambizanga	20	M	BlacK	Angola	Teacher	2000	0	M.falciparium	Keeped			5.1	5.1	128	149	8	8	10	10	7.7	7.7	40	40	84.1	84.1	29.1	29.1	34.1	34.1	Artemether
Maianga	46	M	BlacK	Angola	Teacher	2000	0	M.falciparium	Keeped			12.3	5	337	399	4.8	0.1	12.7	12.7	4.53	5.7	38.4	41.2	84.8	97	28	26.4	33.1	36.7	Artemether
Rangel	21	M	BlacK	Angola	Teacher			M. falciparium	Keeped	0.1		34.9		100		17.3		10.5		5.46		36.5		80.1				36.2		Artemether
Cazenga	25	M	BlacK	Angola	Teacher	600	600	M. falciparium	Keeped			30.3		100		7.3		11.5		5.5		36.8		90.1				35.5		Artemether
Cazenga	59	F	BlacK	Angola	Unemployed	1000	0	M. falciparium	Keeped			2.7	2.7	31.2	150			10	12.2	3.74	3.74	34.2	74.8	74.8	74.8	24.4	24.4	24	24	Artemether
Maianga	20	F	BlacK	Angola	Unemployed	1000	0	M. falciparium	Keeped			28.2		93		5.5		9.7		3.48		34.2		83.7		26.9		34.7		Artemether
Viana	18	F	BlacK	Angola	Unemployed	0	0	M. falciparium	Keeped			2.2		209				12.7		3.83		38.3		97.7		33.2		33.2		Artemether
Sambizanga	35	F	BlacK	Angola	Unemployed	200	0	M. falciparium	Keeped			38.6		215		8.1		14		5.8		44.6		95.5		25.8		34.4		Artemether
Viana	39	F	BlacK	Angola	Merchant	1000	0	M. falciparium	Dead			27.2		80		4.4		8.6		2.48		20.8		80.2		26.9		32.7		Artemether
Cazenga	38	M	BlacK	Chinesa	Merchant			M.falciparium	Dead																					Artemether
Viana	35	M	BlacK	Angola	Merchant	3000	0	M. falciparium	Dead			22.3	8.4	320	400	6.7	1	12.6	14	4.34	5.12	28.8	39	82	95.1		30.6	29.76	31	Artemether
Viana	17	F	BlacK	Angola	Student	4000	0	M.falciparium	Dead			47.3		324		4.4		3.8		1.16		11.4		98.3		32.8		33.3		Artemether
Viana	22	M	BlacK	Angola	Student	1000	0	M. falciparium	Dead			26.1	26.1	169	201	5.1	5.1	14.6	14.6	4.9	4.9	33.5	33.5	87.8	87.8	29.3	29.3	37.2	37.2	Artemether
Viana	26	M	BlacK	Angola	Student	0	0	M. falciparium	Dead			16.1		88.8		7.1		10.9		5.7		46.8		98.7		35.1		38.7		Artemether
Viana	35	M	BlacK	Angola	Driver	0	0	M. falciparium	Dead			19																		Artemether
Maianga	35	M	BlacK	Angola	Driver	0	0	M. falciparium	Dead			19	4.1	97	169	5.4	2	9.5	10.1	4.1	5.5	21.4	35.5	66.9	80.1	25.4	32	32.5	37.3	Artemether
Viana	56	M	BlacK	Angola	Unemployed			M. falciparium	Dead									8.7												Artemether
Viana	35	M	BlacK	Angola	Unemployed			M. falciparium	Dead									4.3												Artemether
Viana	37	M	BlacK	Angola	Unemployed	0	0	M.falciparium	Dead			13.1		415		12.1		6.2		2.53		20		79.1		24.5		31		Artemether
Rangel	22	M	BlacK	Angola	Unemployed	2000	0	M. falciparium	Dead			2.8	1	120	296	5.1	0.5	12	12	4.1	4	22	39.9	71.2	99	32.1	29.5	22	31.7	Artemether
Cazenga	56	M	BlacK	Angola	Unemployed	0	0	M. falciparium	Dead			12.3	5	200	311	9.1	2.3	11.6	11.9	3	4.65	22.3	40	83.4	95.7	28.8	33	27.8	33.2	Artemether
Cazenga	49	F	BlacK	Angola	Teacher	1000	0	M. falciparium	Dead			22	6.8	330	276	5.6	0.7	9	11.5	3.76	4.89	28	44.9	56.1	77.9		37	30.4	38.6	Artemether
Muxima	56	M	BlacK	Angola	Teacher	2000	0	M. falciparium	Dead			12.9	3	287	349	6.1	0.3	11	13.1	3.48	4.66	27	33.9	90.4	97.6		33.7	29	32.1	Artemether
Maianga	55	M	BlacK	Angola	Teacher	2000	0	M.falciparium	Dead			30	30	89	110	7	7	8.8	11.6	7	5.6	29	45.7	80.4	95.8	38.9	33.3	20.9	38.1	Artemether
Cazenga	49	F	BlacK	Angola	Unemployed			M. falciparium	Dead																					Artemether
Prenda	20	M	BlacK	Angola	Student	0	0	M. falciparium	Descharged									7.9	7.9	9.25	9.25									Artemether
Benfica	24	M	BlacK	Angola	Student	0	0	M. falciparium	Keeped									7.9	7.9	9.25	9.25									Artemether
Viana	23	M	BlacK	Angola	Merchant	2000	0	M.falciparium	Descharged			30.1	20.1	88	146	7.1	7.1	9.9	10.3	5.11	5.11	55	58.8	77	85	40	37.6	38.7	36	Artesunate
Maianga	20	M	BlacK	Angola	Merchant	0	0	M. falciparium	Descharged			25	1.2	90	140	5.4	5.4	9.7	12.5	6.1	3.8	26.8	35	85	79	28.7	27	33	32	Artesunate
Maianga	16	M	BlacK	Angola	Student	0	0	M.falciparium	Descharged			20	12.3	255	310	5.1		10	11	3.64	4	18.5	34.8	73	79.3	24.5	28.7	33.5	34.7	Artesunate
Prenda	19	M	BlacK	Angola	Student	0	0	M.falciparium	Descharged			5.1	5.1	100	148	9.1		12.8	12.7	5.11	5.11	34.8	40.2	79.7	80.7	33.1	33.1	38.7	38.7	Artesunate
Viana	27	M	BlacK	Angola	Student	10000	1000	M. falciparium	Descharged			5.1	2.1	138	295	7.1	0.4	12	14.4	5.7	5.7	42.5	45.7	84.6	90.9		27.7	33.7	34.7	Artesunate
Maianga	34	F	BlacK	Angola	Unemployed	2000	0	M.falciparium	Descharged			29.7		30				4		4.53		12.6		79.7		25.3		31.7		Artesunate
Cazenga	35	F	BlacK	Angola	Unemployed	0	0	M.falciparium	Descharged			22.8	9.3	343	400	4.6		8.9	10.5	2.53	3.8	29.5	43.5	66.1	78.5	20.6	22.3	30.2	32.4	Artesunate
Rangel	33	F	BlacK	Angola	Unemployed	2000	0	M.falciparium	Descharged			29	9	90	120	4	1	9.7	10.5	4.53	5	12.9	29	79.4	87.3	25.1	37.8	31.4	31.1	Artesunate
Bita	23	M	BlacK	Angola	Unemployed	0	0	M. falciparium	Descharged			33	12.9	98	199	3	0.4	10.4	11.5	4	5	44	45.1	73	90.8	27.6	28	30.1	35.6	Artesunate
Prenda	45	M	BlacK	Angola	Teacher	2000	2001	M. falciparium	Descharged			35.7	35.1	99.5	99.5	16	16	7.5		8.5		49.25	49.25	98.5	98.3	38	37	55.3	55.3	Artesunate
Viana	32	F	BlacK	Angola	Merchant	0	0	M. falciparium	Keeped			42.2		378				4				12.1		35.8		28.4		33.1		Artesunate
Maianga	20	M	BlacK	Angola	Merchant	1000	0	M. falciparium	Keeped			25	1.2	90	140	5.4	5.4	9.7	12.5	6.1	3.8	26.8	35	85	79	28.7	27	33	32	Artesunate
Benfica	30	M	BlacK	Angola	Merchant	2000	0	M.falciparium	Keeped			30.1	20.1	88	146	7.1	7.1	9.9	10.3	5.11	5.11	58.8	58.8	98.7	98.7	40.1	40.1	38.7	38.7	Artesunate
Cazenga	18	F	BlacK	Angola	Student	0	0	M. falciparium	Keeped			28.2	1.3	95	145	6.4	0.3	9.9	11.5	3.5	3.7	29.8	34.5	83.8	80	27.9		33.7	38	Artesunate
Viana	15	M	BlacK	Angola	Student	16000	0	M.falciparium	Keeped			55.2		82	391			8.3	7.9	2.63	2.79	6	87.5	21	28.3	82	32.4		19.7	Artesunate
Cacuaco	16	M	BlacK	Angola	Student	0	0	M.falciparium	Keeped			20		255				6		3.64		18.5		73.1		24.5		33.5		Artesunate
Viana	19	M	BlacK	Angola	Student	0	0	M.falciparium	Keeped			5.1	5.1	100	148	9.1	9.1	12.8	12.7	5.11	5.11	34.8	34.8	79.7	80.7	33.1	33.1	38.7	38.7	Artesunate
Cazenga	27	M	BlacK	Angola	Student	600	400	M. falciparium	Keeped			30.3		98		9.3		10.9		4.5		36.8		95.8				31.1		Artesunate
Cazenga	37	M	BlacK	Angola	Student			M. falciparium	Keeped	0.1		34.9		2010		17.3		9.5		5.4		36.5		85.7				35		Artesunate
Cazenga	35	F	BlacK	Angola	Unemployed	0	0	M.falciparium	Keeped			22.8		343				8.9		2.53		29.5		66.1		20.6		30.2		Artesunate
Sambizanga	24	F	BlacK	Angola	Unemployed	0	0	M.falciparium	Keeped			22	12.4	343	398	4	0.1	8.1	11.5	2.55	3.8	29	38.7	66.6	78.8	20.7	33.6	30	33.4	Artesunate
Cazenga	32	M	BlacK	Angola	Unemployed	0	0	M. falciparium	Keeped			13.8		84				11		5.1		32.5		88.3		29.9		33.8		Artesunate
Cacuaco	36	M	BlacK	Angola	Unemployed	0	0	M. falciparium	Keeped			5.1		227				9.8		6.1		31.1		68.8		21.7		31.5		Artesunate
Belas	38	M	BlacK	Angola	Unemployed	2000	0	M. falciparium	Keeped			28.2	1.2	98	140	6.4	5.4	9	10.5	4.5	4.5	29	29	85	85	27	27	36	36	Artesunate
Viana	35	M	BlacK	Angola	Unemployed	0	0	M. falciparium	Keeped			24	1.3	85	150	5.5	5.5	9.6	10.7	5.7	5.8	27.8	27.8	82	82	88	88	32	32	Artesunate
Cazenga	37	M	BlacK	Angola	Unemployed	0	0	M. falciparium	Keeped	0.1		34.9		2010		17.3		9.5		5.4		36.5		85.7		27.8		35		Artesunate
Viana	23	M	BlacK	Angola	Unemployed			M. falciparium	Keeped																					Artesunate
Sambizanga	25	M	BlacK	Angola	Unemployed	0	0	M. falciparium	Keeped			24	1.3	85	150	5	5	9.1	10.3	5	5.8	27.7	39.6	82.6	89.1	40.6	36.8	32.3	36.7	Artesunate
Viana	36	M	BlacK	Angola	Unemployed	0	0	M. falciparium	Keeped			5	2.4	227	300	7.9	8	9.1	11.5	3.55	4.77	31.8	45.6	68.1	79.6	21.2	35.6	31.8	33.1	Artesunate
Bita	38	M	BlacK	Angola	Unemployed	2000	0	M. falciparium	Keeped			28	1	98	140	6	5	9.8	10	4.1	4.45	29.7	32.8	85.2	97.6	25	29.5	36.8	36	Artesunate
Maianga	32	M	BlacK	Angola	Teacher	2000	0	M. falciparium	Keeped			28.9	25.9	90	92	6.4	5.4	8.8	10.9	3.39	3.39	25.9	29	78	82	25.9	27	31.7	33.7	Artesunate
Maianga	19	F	BlacK	Angola	Unemployed	0	0	M. falciparium	Keeped			38.2		302				9		4.26		28.6		85.1		26.8		31.5		Artesunate
Maianga	38	M	BlacK	Chinesa	Merchant	4000	0	M. falciparium	Dead			5.1		91		9.1		9.7		7.11		45.8		98.7		34.1		38.7		Artesunate
Maianga	46	M	BlacK	Congo	Merchant	0	0	M. falciparium	Dead			26.1		30		5.1		5		4.9		33.5		80.7		27.3		30.7		Artesunate
Maianga	38	M	BlacK	Angola	Merchant	4000	1000	M. falciparium	Dead			5.1	3	91	110	9.1	3	9.7	11	7.11	4	45.8	44.9	98.7	97		33.5	38.7	33	Artesunate
Golf II	46	M	BlacK	Congo	Merchant			M. falciparium	Dead			26.1		30		5.1		5		4.9		33.5		80.7				30.7		Artesunate
Cacuaco	19	M	BlacK	Angola	Student	0	0	M. falciparium	Dead			5.8		90		8		9		1.57		20		72.1		14.1		39		Artesunate
Cacuaco	19	M	BlacK	Angola	Student			M. falciparium	Dead			5.8		90		8		9		1.57		20		72.1				39		Artesunate
Cazenga	34	F	BlacK	Angola	Unemployed	2000	0	M.falciparium	Dead			29.7	10.3	98	179	5.1		6.1	9	4.53	3.88	12.6	29	79.7	88.5	25.3	28.8	31.7	30.1	Artesunate
Maianga	49	F	BlacK	Angola	Unemployed	40000	0	M. falciparium	Dead			33.1	20	90	110	6.8	5.1	8.24	9.9	6.99	5.66	27.7	40.4	91.2	84.5	27.1	35	39.8	33.7	Artesunate
Viana	27	F	BlacK	Angola	Unemployed	2000	0	M. falciparium	Dead			5.1		138		7.1		12		5.7		42.5		84.6		30.5		33.7		Artesunate
Bengo	33	F	BlacK	Angola	Domestic	3000	0	M. falciparium	Descharged			31.5	6	224	399	6.5	1.3	11.9	14	4.18	5.7	32.9	40.8	78.7	96.6		33.1	36.2	33.5	Artesunate
Viana	17	F	BlacK	Angola	Unemployed	0	0	M. falciparium	Descharged			31.5		224		6.5		11.9		4.18		34.2		78.7		28.5		36.2		Artesunate
